# Supplementary material for: Molecular basis for inhibiting human glucose transporters by exofacial inhibitors
Source: Nat Commun. 2022 May 12;13:2632. doi: 10.1038/s41467-022-30326-3 (PMC9098912; doi:10.1038/s41467-022-30326-3)
Supplement: Supplementary file 4 — Source Data [file 41467_2022_30326_MOESM4_ESM.xlsx]

## Sheet: Figure 1
Figure 1b
		Uptake of [3H] D-glucose (percentage of WT)
		value1	value2	value3
	Empty liposome	8.16	7.27	8.23
	GLUT3	111	99.9	89.4
	GLUT3exo	4.9	6.7	6.91
Figure 1e middle
	log [CCB], M		-8.21442	-7.91339	-7.61236	-7.31133	-7.0103	-6.70927	-6.40824	-6.10721	-5.80618	-5.50515	-5.20412	-4.90309	-4.60206	-4.30103	-4	-3.69897
	GLUT3 dTrp mutant	Mean	19.7489	19.4149	24.9543	16.166	6.29213	7.03547	7.2964	6.7864	3.62787	6.88933	1.71413	5.04253	7.6812	10.2535	6.9876	12.3879
		SD	6.48107	3.702	4.10947	3.94707	4.29587	5.45307	7.58213	3.03133	1.85933	3.75307	2.1088	1.51587	1.33413	2.1284	4.8656	6.2256
	log [CCB], M		-9.11751	-8.81648	-8.51545	-7.91339	-7.61236	-7.31133	-7.0103	-6.40824	-6.10721	-5.80618	-5.50515	-5.20412
	GLUT3	Mean	0.514	7.33333	9.6216	6.7796	11.0147	12.7467	19.0619	32.1651	45.8611	73.4039	91.6933	94.2771
		SD	3.60187	3.76107	2.5424	0.945867	1.5516	2.19387	1.77867	4.8728	5.31067	1.652	0.316933	5.6004
Figure 1e right
	log [phloretin], M		-7.81648	-7.51545	-7.21442	-6.91339	-6.61236	-6.31133	-6.0103	-5.70927	-5.40824	-5.10721	-4.80618	-4.50515	-4.20412	-3.90309	-3.60206	-3.30103
	GLUT3	Mean	0.9156	-2.4182	-7.4814	1.9121	4.4085	2.0286	4.0557	5.8894	15.7731	25.71	41.2635	50.3655	66.445	81.0827	89.7967	99.1935
		SD	1.0803	2.8283	1.3445	1.5455	0.3298	0.3135	0.0709	0.8307	2.9145	3.0462	0.5141	1.478	1.5018	1.5324	1.2967	0.7869
	GLUT3 dTrp mutant	Mean	2.456	0.1149	1.6413	2.3532	6.4707	0.8877	7.2146	13.3872	22.7361	34.4965	46.5416	66.4804	79.2593	89.3364	93.8274	98.0572
		SD	2.3152	2.8541	2.8212	3.1366	2.5274	2.6485	1.8809	0.4932	0.1692	1.0758	1.4071	1.9976	2.7746	3.472	3.8622	4.1561

## Sheet: Figure 2
Figure 2b
	log[SA47], μM		-9	-6.80687	-6.20412	-5.90309	-5.60206	-5	-4.69897	-4.39794	-3.79588
	G1	value1	109.009	73	41.5566	38.6415	28.1793	20.5849	22.283	20.6415	15.7264
		value2	90.4057	74.5849	44.3868	39.3208	25.5189	21.1226	24.0377	17.0849	11.5283
		value3	100.585	73.7359	50.4811	35.7264	31.1038	24.4151	24.4906	19.9717	17.0472
	G3	value1	99.1187	97.9715	62.5234	57.367	36.3534	28.5771	23.5	20.2918	13.2915
		value2	101.28	80.8836	62.4024	52.7946	21.7687	31.6851	20.4921	23.9005	12.2402
		value3	100.001	92.0141	66.2697	51.1593	46.2323	25.7361	26.2284	20.2877	14.3928
Figure 2c
	log[SA47], M		-8.81648	-8.51545	-8.21442	-7.91339	-7.61236	-7.31133	-7.0103	-6.70927	-6.40824	-6.10721	-5.80618	-5.50515	-5.20412	-4.90309
	GLUT1	Mean	2.3819	7.0621	-3.8284	-1.6488	3.527	3.8567	11.0052	30.0958	44.2639	63.517	78.9623	85.0371	94.0406	102.821
		SD	7.1694	11.2039	10.0452	11.7813	8.2716	9.1231	4.5408	1.3061	5.7696	10.252	12.9911	12.967	10.5072	9.5043
	log[SA47], M		-8.81648	-8.51545	-8.21442	-7.91339	-7.61236	-7.31133	-7.0103	-6.40824	-6.10721	-5.80618	-5.50515	-5.20412	-4.90309	-4.60206	-4.30103
	GLUT3	Mean	1.1039	2.4811	2.7164	0.7084	1.1474	8.298	13.9692	36.3211	63.9676	84.0843	92.2406	93.0436	103.147	97.5688	93.1623
		SD	3.4266	3.3962	3.7353	2.34	3.2412	4.5882	3.3282	1.1957	3.7586	4.6867	3.8058	3.4245	2.9118	2.1907	2.7182
	log[SA47], M		-8.81648	-8.51545	-8.21442	-7.91339	-7.61236	-7.31133	-6.70927	-6.40824	-6.10721	-5.80618	-5.50515	-5.20412	-4.90309	-4.60206
	GLUT3 dTrp mutant	Mean	-6.1144	4.478	1.3955	1.8858	4.6276	-0.7525	34.266	46.911	60.9811	74.1558	85.0858	96.8426	92.9206	107.845
		SD	4.879	7.005	6.8991	4.5476	6.4359	4.1246	1.0828	2.6936	8.3812	6.572	4.5103	3.9202	2.6566	3.8042

## Sheet: Supplementary Figure 1
Figure S1b
		value1	value2	value3
	Empty liposome	0.7878	0.7965	0.7561
	XylE	85.348	107.416	107.237
	SA1	47.4572	36.7286	43.7153
	SA2	58.0461	66.7656	51.1774
	SA3	88.5699	92.3449	87.2521
	SA4	106.928	95.1823	98.9097
	SA5	86.3087	90.0117	94.9979
	SA6	95.2845	101.756	111.538
Figure S1c
		value1	value2	value3
	Empty liposome	2.4971	2.5245	2.3966
	GLUT1	107.374	92.3277	100.298
	SA1	7.6738	8.0436	6.5645
	SA2	23.4003	23.4095	22.1495
	SA3	52.3152	50.1788	49.4073
	SA4	12.2388	8.7146	10.3352
	SA5	101.106	93.647	95.1991
	SA6	5.6059	7.7469	6.8521
	CCB	5.8798	7.4821	5.9756
Figure S1d
		value1	value2	value3
	Empty liposome	1.0293	1.0406	0.9879
	GLUT3	96.9065	100.79	102.305
	SA1	10.9516	9.832	8.5373
	SA2	15.2946	13.6199	13.8419
	SA3	34.7779	38.4924	41.7666
	SA4	6.3677	8.1365	7.922
	SA5	105.451	87.0011	100.662
	SA6	8.1554	7.7188	4.7344
